# Supplementary material for: Constitutive Expression of a Cytotoxic Anticancer Protein in Tumor-Colonizing Bacteria
Source: Cancers (Basel). 2023 Feb 27;15(5):1486. doi: 10.3390/cancers15051486 (PMC10000871; doi:10.3390/cancers15051486)
Supplement: Supplementary file 1 [file cancers-15-01486-s001.zip]

Archive with 1 entries (1 files):
- cancers-2238189-supplementary.docx
